# Supplementary material for: Shaking B Mediates Synaptic Coupling between Auditory Sensory Neurons and the Giant Fiber of Drosophila melanogaster
Source: PLoS One. 2016 Apr 4;11(4):e0152211. doi: 10.1371/journal.pone.0152211 (PMC4833477; doi:10.1371/journal.pone.0152211)
Supplement: S1 Table — (XLSX) [file pone.0152211.s004.xlsx]

## Sheet: S1 Table
S1 Table. Genotypes tested.
description	genotype	figure	rearing temperature	survival impediment
JO15/+ control	w1118/w*;+;JO15-GAL4/+	fig.2, fig.4A, fig.5B	25oC then 30oC from L3
	w1118/w*;UAS-mCD8::GFP/+;JO15-GAL4/+	fig.S1E	25oC then 30oC from L3
peb>Dcr2 control	peb-GAL4/w1118;+;UAS-Dcr2/+	fig.2, fig.3C, fig.4B-H, fig.5A,C,D	25oC then 30oC from L3
	peb-GAL4, UAS-mCD8::GFP/w1118;UAS-Dcr2/+;+	fig.2, fig.3C, fig.4B-H, fig.5A,C,D, fig.7A-G, fig.8A-D, fig.S1A,G,H	25oC then 30oC from L3
	peb-GAL4, UAS-mCD8::GFP;UAS-Dcr2/CyO-GFP;+	fig.S1D,I	25oC
R79H05 control	w1118/w*;UAS-Dcr2/+;GMR79H05-GAL4/+	fig.6C-I control	25oC then 30oC from L3
	w1118/w*;PinYt or CyO-GFP/+;GMR79H05-GAL4/UAS-mCD8-GFP	fig.6A,B	25oC
ogre-RNAi	w*/y1sc*v1;+;JO15-GAL4/UAS-ogre-RNAi{TRiP.HMS02764}	fig.2, fig.4A RNAi	25oC then 30oC from L3
	w*/y1sc*v1;UAS-mCD8-GFP/+;JO15-GAL4/UAS-ogre-RNAi{TRiP.HMS02764}	fig.S1F	25oC then 30oC from L3
	peb-GAL4/y1sc*v1;+;UAS-ogre-RNAi{TRiP.HMS02764}/+	mentioned in text	20oC or higher	lethal at larval stage
Inx2-RNAi	peb-GAL4/y1sc*v1;+;UAS-Inx2-RNAi{TRiP.HMS02481}/+	fig.2, fig.4B RNAi	25oC then 30oC from L3
	peb-GAL4/y1sc*v1;+;UAS-Inx2-RNAi{TRiP.HMS02481}/UAS-Dcr2	fig.2, fig.4B RNAi	25oC then 30oC from L3
Inx3-RNAi	peb-GAL4/y1sc*v1;+;UAS-Inx3-RNAi{TRiP.HM05245}/UAS-Dcr2	fig.2, fig.4C RNAi	25oC then 30oC from L3
zpg-RNAi	peb-GAL4/y1sc*v1;+;UAS-zpg-RNAi{TRiP.GL00447}/UAS-Dcr2	fig.2, fig.4D RNAi	25oC then 30oC from L3	high lethality at pupal stage
Inx5-RNAi	peb-GAL4/y1v1;+;UAS-Inx5-RNAi{TRiP.JF02877}/UAS-Dcr2	fig.2, fig.4E RNAi	25oC then 20oC from L3	lethal at pupal stage if raised at or above 25oC after L3
Inx6-RNAi	peb-GAL4/y1sc*v1;+;UAS-Inx6-RNAi{TRiP.HMS02883}/+	fig.2, fig.4F RNAi	25oC then 30oC from L3
	peb-GAL4/y1sc*v1;+;UAS-Inx6-RNAi{TRiP.HMS02883}/UAS-Dcr2	fig.2, fig.4F RNAi	25oC then 30oC from L3
Inx7-RNAi	peb-GAL4/y1v1;+;UAS-Inx7-RNAi{TRiP.JF02066}/UAS-Dcr2	fig.2, fig.4G RNAi	25oC then 30oC from L3
shakB-RNAiB	peb-GAL4/y1sc*v1;+;UAS-shakB-RNAi{TRiP.HMC04895}/+	fig.2, fig.4H RNAi	25oC	high lethality at larval stage at or above 25oC
	peb-GAL4,UAS-mCD8::GFP/y1sc*v1;PinYt or CyO-GFP/+;UAS-shakB-RNAi{TRiP.HMC04895}/+	fig.S1C	25oC then 30oC from L3
shakB-RNAiV	peb-GAL4/w1118;UAS-shakB-RNAi{GD12666}/+;UAS-Dcr2/+	fig.2, fig.5A RNAi	25oC then 30oC from L3
	peb-GAL4, UAS-mCD8::GFP/w1118;UAS-shakB-RNAi{GD12666}/UAS-Dcr2;+	fig.2, fig.5A RNAi, fig.7H-J, fig.8E-G, fig.S1B	25oC then 30oC from L3
	w1118/w*;UAS-shakB-RNAi{GD12666}/UAS-Dcr2;JO15-GAL4/+	fig.5B RNAi	25oC then 30oC from L3
	w*;UAS-shakB-RNAi{GD12666}/UAS-Dcr2;GMR79H05-GAL4/+	fig.6D-I	25oC then 30oC from L3	high lethality after emergence
shakB(n)-RNAi	peb-GAL4/y1v1;+;UAS-shakB-RNAi{TRiP.JF02603}/UAS-Dcr2	fig.5C RNAi	25oC then 30oC from L3
shakB(l)-RNAi	peb-GAL4/y1v1;+;UAS-shakB-RNAi{TRiP.JF02604}/UAS-Dcr2	fig.5D RNAi	25oC then 30oC from L3	high lethality at pupal stage
shakB(N+16)	w*;UAS-mCD8::GFP/UAS-shakB(N+16);JO15-GAL4/+	fig.9A-D	25oC then 30oC from L3
shakB(N)	w*;UAS-mCD8::GFP/+;JO15-GAL4/UAS-shakB(N)	fig.9E-H	25oC then 30oC from L3
shakB2	shakB2;+;+	mentioned in text	20oC
L3: larval stage 3; Note: For Inx2-RNAi and Inx6-RNAi in fig. 2 and 4, a combination of flies with and without UAS-Dcr2 were used; For peb>Dcr2 control and shakB-RNAiV in fig. 2-5, a combination of flies with and without UAS-mCD8::GFP were used.
