# Supplementary material for: Shaking B Mediates Synaptic Coupling between Auditory Sensory Neurons and the Giant Fiber of Drosophila melanogaster
Source: PLoS One. 2016 Apr 4;11(4):e0152211. doi: 10.1371/journal.pone.0152211 (PMC4833477; doi:10.1371/journal.pone.0152211)
Supplement: S2 Table — The RNAi constructs used in this study are listed, along with their sequences and putative off-targets, as determined by the software at FlyRNAi.org and the dscheck software at dscheck.rnai.jp. Note that the two methods predict different off-targets but that the short hairpin constructs are generally likely to be highly specific. (XLSX) [file pone.0152211.s005.xlsx]

## Sheet: dsCheck
	http://dscheck.rnai.jp/					Potential off-targets of RNAi constructs (designed for long hairpin only)
	Primary target	ogre		Inx2		Inx3		zpg		Inx5		Inx6		Inx7		shakB		shakB		shakB(N)		shakB(L)
	transcripts	all (6)		all (4)		all (3)		all (2)		all (1)		all (1)		all (1)		all (8)		all (8)		RC, RD		RA, RE
	Insertion	HMS02764		HMS02481		HM05245		JF02753		JF02877		HMS02883		JF02066		HMC04895		GD12666		JF02603		JF02604
	Valium generation	V20		V20		V10		V10		V10		V20		V10		V20				V10		V10
	Dicer-2 required	No		No		Yes		Yes		Yes		No		Yes		No		Yes		Yes		Yes
	Stock #	B 44048		B 42645		B 30501		B 27674		B 28042		B 44663		B 26297		B 57706		V 26801		B 27291		B 27292
	Effect on SEPs	Yes		Yes		Yes		No		No		Yes		No		(Yes)		Yes		Yes		Yes
	Effect on synapse	Yes		No		No		No		No		Yes		No		Yes		Yes		No		No
	Sequence	CAAGAAGTACTACACCTACTA		CAGCGTTAGTGTCAAGGAGTA		GATCTTGCACTTCCTGAGCCAGAACCTCAGCACAAGATCGTACAGTGACATGCTGCAGCAGCTCTGCGGTCTGCTAGGAGCATCCCGAACACCATCCGCACCATCGACCCTTGAAATGAACCGCATCAGCCATCCGATTTATCCGCCCGTGGAGACCTTCGGCGGTGGCAAGGAGACGGAGACATGAGCCCGTGGCCAGGGTTTGGCTTCAAAACAATGATTTCAATGATTTCTCAATAATATTTGTAGGGGGGA		AATACGCCATCATGTACGCAGCTGTTAAACCGCTCTCCAAGTATCTGCAGTTCAAGTCGGTGCACATCTACGATGCTATTTTCACGCTGCACTCCAAAGTCACAGTGGCCCTGCTTTTGGCCTGCACATTTTTGCTTTCCTCGAAACAATATTTCGGCGATCCCATCCAGTGTTTTGGGGACAAGGATATGGACTACGTGCACGCCTTTTGTTGGATCTACGGGGCCTATGTGAGCGACAATGTGACTGTGACGCCCCTAAGGAATGGAGCTGCACAGTGCCGACCAGATGCGGTTAGTAAGGTAGTGCCCCCGGAAAATCGTAACTACATAACCTACTATCAGTGGGTCGTGCTGGTATTGCTGCTCGAGTCGTTTGTGTTTTATATGCCAGCATTTC…		CTCTGCCTTCTTCTCATCCGCCACAACCAACGCACCGCAGTCATCGTCGAGGGTCCGCACCAGGCCCCACTTCAGATCGAGTCTGCGCAGGATTGGCGAGTACAACGAGGCCTACGCGCGGTCCCTGTCGATAGCCGAGGGCGTGGGCCCCGAGATTCGTGGCCAGACGGAGCGGCAGTATCTGCGCTACTACCAGTGGGTCATCATCCTGCTGCTCTTCCAGTCGTTCGTCTTCTACTTCCCCTCGTGCCTGTGGAAGGTGTGGGAGGGCCGGCGGCTTAAGCAGCTCTGCTCGGAGGTCGGCGACGCGCTCCTCTCGGAGGAGACCTACAATACCCGGCTGCGCATGCTGGTCAAGTACTTCACCACCGACTACGAGGACATGCACTTTTGCTACAT…		CAAGTGCGAGATGTTCGTCTA		TTGTCCTGTTCTTCCAGGCTCTCTGCTTCTACATTCCCCATGCCCTGTGGAAGAGTTGGGAGGGCGGCCGGATCAAGGCCCTGGTCTTTGGCCTTCGAATGGTGGGTCTAACGAGGTACCTGAAGAACGATAGTCTGCGTATCGGCAAGCTGAACATTCCCTCGATGGCGGAGGCGGAGGAGCGGGTCAAGGACATTCGTCGCACAATGATCGACCGGATGCGGCTGAATCAATCGTGGGGTGCCCACTTGGTCTTCGCGGAGGTGCTCAATCTGATTAATCTTCTGCTGCAGATCACATGGACCAACCGTTTTTTGGGCGGTCAATTCCTCACACTGGGACCACATGCCCTGAAAAATCGGTGGTCCGACGAGCTGAGCGTTTTGGATCTAGTATTCC…		CAGGACTTAGCGAATCGTTTA		TTGGGAGGGTGGCAAGATTCATGCGCTCATCATGGACTTAGACATAGGCATTTGTTCCGAAGCCGAGAAAAAACAAAAAAAGAAATTACTTTTAGATTATTTGTGGGAAAATTTAAGATATCACAATTGGTGGGCGTACAGATATTACGTGTGTGAGCTGCTCGCCCTTATAAATGTGATAGGTCAAATGTTTCTTATGAATCGATTTTTCGATGGCGAATTTATAACATTTGGCCTGAAAGTGATAGATTATATGGAGACCGATCAGGAAGATCGCATGGATCCGATGATTTACATATTTCCCAGAATGACCAAATGTACATTTTTTAAATATGGTTCCAGTGGGGAGGTGGAGAAACACGACGCCATTTGC		CGGAGCAGAGGAGGTGACAAGCAATTAGGCGGTCGGCAGGCGGCGGCGGGGGGTCGGCCGGCCCCCCCAACCCCGGATGTATAAGCCGGACACGCTCACGCGCCGCGGCAGCCTGAGATCCCTGCGCAGCGCCCCGCTCCTGAGCACCGTGCTCGAAAGCACGCTTTCACTGACCCGCATTCACCCGATCGCCTCCTTGGAGCTACCCGGCCTCGACTATGCGGTCCACTCGCAGTCGGCCTTTGGCGCCTACGGGCTAGCCCACCCCCGGGATCTAGCCACCTGCACCTCGTTGCGCAGCGGCCTTGCGGCGATCACCGCGGCGTCCGCTTCCGCCGCCGGCGGCGTTTCCCAGTCGCAGAGCGCCCTCCTCGGAAGGTACGGGCCCAACGCCTCGAT…		CAAAAGAAAGCACAGCCAGGATTCGGTAGCTCAATCGATCGGTAGCCACACGATACTCTGATATTTTGACACTGATACTATCGATACGCAACGCGAACCAATCGATAACAAACGATAAAAGCAAGAAGGGAGGCTAGAGAGAATCATCGCCGATCTTGCCAGCTTTCGCTGACGACAAACCATGTTAGATATATTTCGTGGATTGAAAAACCTTGTAAAGGTCAGTCACGTTAAAACAGATTCGATAGTATTCCGCCTGCATTACTCAATAACTGTGATGATTCTGATGTCATTCTCGCTAATTATAACCACGCGCCAGTACGTTGGCAATCCGATCGATTGTGTGCACACCAAAGATATTCCAGAGGATGTGCTCAACACTTACTGCTGGATCCAGTC…
			hits		hits		hits		hits		hits		hits		hits		hits		hits		hits		hits
	0 bp mismatch	ogre	1	Inx2	1	Inx3	237	zpg	486	Inx5	408	Inx6	1	Inx7	398	shakB	1	shakB	355	shakB	341	shakB	396
	1 bp mismatch					Pka-C3	1	Inx5	13	Inx6	30			zpg	2			ogre	5	CG11873	3	if	2
						CG17657	1	Inx6	2	CG4119	3			btl	2			inaF	3	CG17187	2	CG5931	2
						sNPF	1	Inx7	2	CG14021	2			CG6776	2			CG10178	3	CG31813	2	CG9316	1
								MICAL	2	CG17187	2			Btk29A	1			CG32709	2	CG3288	2
								CG12750	1	CG1516	2			repo	1			ATPCL	2	fs(1)Ya	1
								CG12983	1	CG33306	2			Mat89Bb	1			CG8320	2	CG15625	1
								mus81	1	nau	1			CG13594	1			CG14304	2	CG10853	1
								CG13176	1	pwn	1			CG1442	1			CG32653	2	betaTub60D	1
								CG6589	1	CG31873	1			CG11778	1			CG9914	2	CG11537	1
								wfs1	1	CG15107	1			Men	1			mam	1	CG9492	1
								CG7311	1	CG10132	1			CG11298	1			CG6891	1
								CG18130	1	dp	1			CG14641	1			CG32509	1
								CG17255	1	CG5316	1			Crc	1			unk	1
								CG15497	1	CG15523	1							CG18259	1
								Trn-SR	1	CG7992	1							CG1620	1
										Nedd4	1							sgg	1
										CG2950	1							R	1
																		beat-VI	1
	2 bp mismatch	CG13704	1			Pka-C3	4	Inx5	5	Inx6	29	CG18557	1	zpg	7			ogre	7	CG11873	3	if	4
		mts	1			CG17657	3	Inx6	9	CG4119	8			btl	3			inaF	4	CG17187	8	CG5931	2
						sNPF	2	Inx7	7	CG14021	3			CG6776	2			CG10178	2	CG31813	3	CG9316	4
						Yp1	6	MICAL	2	CG17187	3			Btk29A	4			CG32709	8	CG3288	2	Akap200	5
						ninaE	5	CG12750	5	CG1516	2			repo	4			ATPCL	3	fs(1)Ya	6	CG8443	5
						Nmdar1	4	CG12983	4	CG33306	2			Mat89Bb	4			CG8320	3	CG15625	6	CG18368	5
						Cyp4c3	4	mus81	4	nau	5			CG13594	3			CG14304	2	CG10853	4	Dip3	4
						Ets96B	4	CG13176	3	pwn	4			CG1442	3			CG32653	2	betaTub60D	3	CG2750	4
						unc-13	4	CG6589	3	CG31873	3			CG11778	3			CG9914	2	CG11537	3	ogre	4
						rod	4	wfs1	3	CG15107	3			Men	2			mam	5	CG9492	2	sls	3
						CG31049	4	CG7311	2	CG10132	3			CG11298	2			CG6891	3	CG13843	6	CG6921	3
						Ets96B	4	CG18130	2	dp	3			CG14641	2			CG32509	3	CG32067	5	CG1503	3
						Sin	3	CG17255	2	CG5316	3			Crc	2			unk	3	CG32654	5	CG13248	3
						Tpi	3	CG15497	2	CG15523	2			fz2	5			CG18259	3	Dys	5	CG5735	3
						CG1172	3	Trn-SR	2	CG7992	2			CG8557	5			CG1620	2	CG10419	5	CG6921	3
						alien	3	CG32158	5	Nedd4	2			CG6470	5			sgg	2	pdm2	5	gammaCop	3
						GXIVsPLA2	3	CG4572	4	CG2950	2			CG9227	5			R	2	CG32067	5	CG32277	3
						CG1941	3	CG6729	4					drosha	5			beat-VI	2	sif	4	CG9717	2
						vvl	3							retn	4					caz	4	Dap160	2
						CG4930	3							CG15098	4					CG32611	4	CG10997	2
						CG15327	3							CG10034	4					Smr	3
						cpx	3							CG5662	4					BicC	3
														DnaJ-1	4					CG32264	3
														CG13058	4

## Sheet: OTE
	http://www.flyrnai.org/RNAi_find_frag_free.html				Potential off-targets of RNAi constructs
	Primary target	ogre	Inx2	Inx3	zpg	Inx5	Inx6	Inx7	shakB	shakB	shakB(N)	shakB(L)
	transcripts	all (6)	all (4)	all (3)	all (2)	all (1)	all (1)	all (1)	all (8)	all (8)	RC, RD	RA, RE
	Insertion	HMS02764	HMS02481	HM05245	JF02753	JF02877	HMS02883	JF02066	HMC04895	GD12666	JF02603	JF02604
	Valium generation	V20	V20	V10	V10	V10	V20	V10	V20		V10	V10
	Dicer-2 required	No	No	Yes	Yes	Yes	No	Yes	No	Yes	Yes	Yes
	Stock #	B 44048	B 42645	B 30501	B 27674	B 28042	B 44663	B 26297	B 57706	V 26801	B 27291	B 27292
	Effect on SEPs	Yes	Yes	Yes	No	No	Yes	No	(Yes)	Yes	Yes	Yes
	Effect on synapse	Yes	No	No	No	No	Yes	No	Yes	Yes	No	No
	Sequence	CAAGAAGTACTACACCTACTA	CAGCGTTAGTGTCAAGGAGTA	GATCTTGCACTTCCTGAGCCAGAACCTCAGCACAAGATCGTACAGTGACATGCTGCAGCAGCTCTGCGGTCTGCTAGGAGCATCCCGAACACCATCCGCACCATCGACCCTTGAAATGAACCGCATCAGCCATCCGATTTATCCGCCCGTGGAGACCTTCGGCGGTGGCAAGGAGACGGAGACATGAGCCCGTGGCCAGGGTTTGGCTTCAAAACAATGATTTCAATGATTTCTCAATAATATTTGTAGGGGGGA	AATACGCCATCATGTACGCAGCTGTTAAACCGCTCTCCAAGTATCTGCAGTTCAAGTCGGTGCACATCTACGATGCTATTTTCACGCTGCACTCCAAAGTCACAGTGGCCCTGCTTTTGGCCTGCACATTTTTGCTTTCCTCGAAACAATATTTCGGCGATCCCATCCAGTGTTTTGGGGACAAGGATATGGACTACGTGCACGCCTTTTGTTGGATCTACGGGGCCTATGTGAGCGACAATGTGACTGTGACGCCCCTAAGGAATGGAGCTGCACAGTGCCGACCAGATGCGGTTAGTAAGGTAGTGCCCCCGGAAAATCGTAACTACATAACCTACTATCAGTGGGTCGTGCTGGTATTGCTGCTCGAGTCGTTTGTGTTTTATATGCCAGCATTTC…	CTCTGCCTTCTTCTCATCCGCCACAACCAACGCACCGCAGTCATCGTCGAGGGTCCGCACCAGGCCCCACTTCAGATCGAGTCTGCGCAGGATTGGCGAGTACAACGAGGCCTACGCGCGGTCCCTGTCGATAGCCGAGGGCGTGGGCCCCGAGATTCGTGGCCAGACGGAGCGGCAGTATCTGCGCTACTACCAGTGGGTCATCATCCTGCTGCTCTTCCAGTCGTTCGTCTTCTACTTCCCCTCGTGCCTGTGGAAGGTGTGGGAGGGCCGGCGGCTTAAGCAGCTCTGCTCGGAGGTCGGCGACGCGCTCCTCTCGGAGGAGACCTACAATACCCGGCTGCGCATGCTGGTCAAGTACTTCACCACCGACTACGAGGACATGCACTTTTGCTACAT…	CAAGTGCGAGATGTTCGTCTA	TTGTCCTGTTCTTCCAGGCTCTCTGCTTCTACATTCCCCATGCCCTGTGGAAGAGTTGGGAGGGCGGCCGGATCAAGGCCCTGGTCTTTGGCCTTCGAATGGTGGGTCTAACGAGGTACCTGAAGAACGATAGTCTGCGTATCGGCAAGCTGAACATTCCCTCGATGGCGGAGGCGGAGGAGCGGGTCAAGGACATTCGTCGCACAATGATCGACCGGATGCGGCTGAATCAATCGTGGGGTGCCCACTTGGTCTTCGCGGAGGTGCTCAATCTGATTAATCTTCTGCTGCAGATCACATGGACCAACCGTTTTTTGGGCGGTCAATTCCTCACACTGGGACCACATGCCCTGAAAAATCGGTGGTCCGACGAGCTGAGCGTTTTGGATCTAGTATTCC…	CAGGACTTAGCGAATCGTTTA	TTGGGAGGGTGGCAAGATTCATGCGCTCATCATGGACTTAGACATAGGCATTTGTTCCGAAGCCGAGAAAAAACAAAAAAAGAAATTACTTTTAGATTATTTGTGGGAAAATTTAAGATATCACAATTGGTGGGCGTACAGATATTACGTGTGTGAGCTGCTCGCCCTTATAAATGTGATAGGTCAAATGTTTCTTATGAATCGATTTTTCGATGGCGAATTTATAACATTTGGCCTGAAAGTGATAGATTATATGGAGACCGATCAGGAAGATCGCATGGATCCGATGATTTACATATTTCCCAGAATGACCAAATGTACATTTTTTAAATATGGTTCCAGTGGGGAGGTGGAGAAACACGACGCCATTTGC	CGGAGCAGAGGAGGTGACAAGCAATTAGGCGGTCGGCAGGCGGCGGCGGGGGGTCGGCCGGCCCCCCCAACCCCGGATGTATAAGCCGGACACGCTCACGCGCCGCGGCAGCCTGAGATCCCTGCGCAGCGCCCCGCTCCTGAGCACCGTGCTCGAAAGCACGCTTTCACTGACCCGCATTCACCCGATCGCCTCCTTGGAGCTACCCGGCCTCGACTATGCGGTCCACTCGCAGTCGGCCTTTGGCGCCTACGGGCTAGCCCACCCCCGGGATCTAGCCACCTGCACCTCGTTGCGCAGCGGCCTTGCGGCGATCACCGCGGCGTCCGCTTCCGCCGCCGGCGGCGTTTCCCAGTCGCAGAGCGCCCTCCTCGGAAGGTACGGGCCCAACGCCTCGAT…	CAAAAGAAAGCACAGCCAGGATTCGGTAGCTCAATCGATCGGTAGCCACACGATACTCTGATATTTTGACACTGATACTATCGATACGCAACGCGAACCAATCGATAACAAACGATAAAAGCAAGAAGGGAGGCTAGAGAGAATCATCGCCGATCTTGCCAGCTTTCGCTGACGACAAACCATGTTAGATATATTTCGTGGATTGAAAAACCTTGTAAAGGTCAGTCACGTTAAAACAGATTCGATAGTATTCCGCCTGCATTACTCAATAACTGTGATGATTCTGATGTCATTCTCGCTAATTATAACCACGCGCCAGTACGTTGGCAATCCGATCGATTGTGTGCACACCAAAGATATTCCAGAGGATGTGCTCAACACTTACTGCTGGATCCAGTC…
	Potential off-targets	None	None	Yes	Yes	Yes	None	Yes	None	Yes	Yes	Yes
	36bp match					Inx6
	33bp match				Inx6
	18bp match					boi				CG10178	CG11873	shep
											CG3288
	17bp match				CG43373	CG17187		B9d2		ari-1	betaTub60D	CG9316
					Inx5	Mulk		BtbVII		CG32709	BicD	CG18368
					RpS7			btl		CG34162	CG32264	mub
								CG31650		unk
								CNT1		zip
								tectonic
